# Supplementary material for: A novel baculovirus-derived promoter with high activity in the baculovirus expression system
Source: PeerJ. 2016 Jun 28;4:e2183. doi: 10.7717/peerj.2183 (PMC4928464; doi:10.7717/peerj.2183)
Supplement: Figure S4 [file peerj-04-2183-s003.xlsx]

## Sheet: Hoja1
cell type	hours	polh												pSeL-120												pph-pSeL
Se301	24	0.29	0.71											0.62	0.47											0.44	0.68
	48	2.3	3.8											5	5.89											19.11	12.51
	72	33.59	81.1											41.65	56.81											136.41	206.8
	96	94.58	105.42											191.93	200.24											253.22	335.53
Sf21	24	0.27	0.3											0.42	0.82											0.52	0.65
	48	7.93	9.25											6.27	5.94											18.92	23.52
	72	21.51	80.43											74.22	73.52											97.54	113.43
	96	113.95	86.05											187	99.83											231.8	265.46
Hi5	24	0.95	0.87	0.92	0.94	0.88	0.88	0.96	0.98	0.87	0.87	0.93	0.9	1.41	1.5	1.61	1.47	1.54	1.62	1.7	1.71	1.56	1.69	1.76	1.87	1.96	1.86	1.93	2.04	1.95	2.07	2.09	2.22	2.08	2.18	2.27	2.37
	48	18.72	21.89	20.16	24.24	17.61	18.72	19.11	18.64	15.43	16.22	16.3	16.81	54.17	57.63	59.18	58.54	41.79	45.3	44.76	51.94	40.96	42.42	44.91	44.77	50.58	52.73	58.58	56.49	38.31	40.25	49.25	42.54	34.95	37.56	37.73	38.91
	72	67.35	72	70.98	71.18	64.78	68.44	69.58	69.31	73.19	79.08	82	80.14	146.21	171.02	164.54	158.58	139	144	146.34	147.31	147.78	159.8	161.95	147.53	109.43	116.19	117.01	114.02	130.25	153.73	154.3	142.14	112.88	123.68	131.6	131.44
	96	95.29	106.99	105.32	104.14	86.66	96.82	103.62	99.91	92.19	102.96	101.96	104.12	263.31	283.49	264.18	255.77	230.77	239.76	247.32	245.05	216.61	229.96	240.38	238.98	173.35	170.19	170.35	178.2	154.23	167.35	169	167.5	186.28	200.78	213.71	204.11
