# Supplementary material for: A novel baculovirus-derived promoter with high activity in the baculovirus expression system
Source: PeerJ. 2016 Jun 28;4:e2183. doi: 10.7717/peerj.2183 (PMC4928464; doi:10.7717/peerj.2183)
Supplement: Figure S5 [file peerj-04-2183-s004.xlsx]

## Sheet: Hoja1
S. exigua				T. ni
polh	pSeL	pSeL120	polh-pSeL	polh	pSeL	pSeL120	polh-pSeL
63.4	62.24	94.13	61.36	95.35	99.06	96.68	68.99
23.18	73.22	163.82	57.52	100.26	104.6	92.54	73.18
185.85	149.26	92.28	12.82	101.02	107.13	104.48	74.32
74.56	76.24	122.93	129.91	101.84	109.39	94.2	74.76
130.86	61.13	60.33	77.37	101.53	107.18	106.6	75.21
133.54	71.44	94.49	114.92
83.54	109.94	110.88	88.07
60.27	58.75	79.67	61.69
139.77	104.72	21.93	108.42
85.46	79.3	117.35	102.89
90.31	56.06
129.27	51.48
